# Supplementary material for: Deduplication Improves Cost-Efficiency and Yields of De Novo Assembly and Binning of Shotgun Metagenomes in Microbiome Research
Source: Microbiol Spectr. 2023 Feb 6;11(2):e04282-22. doi: 10.1128/spectrum.04282-22 (PMC10101064; doi:10.1128/spectrum.04282-22)
Supplement: Supplemental file 2 — Data Sets S1 and S2. Download spectrum.04282-22-s0002.xlsx, XLSX file, 0.02 MB [file spectrum.04282-22-s0002.xlsx]

## Sheet: Dataset S1
Dataset S1. The deduplicate reads in metagenomic data
Sample	Total reads before deduplication	Total length (Gbp) before deduplication	Total reads after deduplication	Total length (Gbp) after deduplication	Duplicate rate
bioreactor_sludge_S1	99810854	14.9716	76767162	11.515	0.230874
bioreactor_sludge_S2	94293630	14.144	70595426	10.5892	0.251323
bioreactor_sludge_S3	66653444	9.99802	55383054	8.30742	0.169089
bioreactor_sludge_S4	76142412	11.4214	62138508	9.32075	0.183917
bioreactor_sludge_S5	73811914	11.0718	60519218	9.07785	0.180089
bioreactor_sludge_S7	79352036	11.9028	63608664	9.54126	0.198399
bioreactor_sludge_S8	75483938	11.3226	60438228	9.06568	0.199323
bioreactor_sludge_S10	74892532	11.2339	58620160	8.79301	0.217276
bioreactor_sludge_S12	75890410	11.3836	60734380	9.11013	0.199709
surface_water_W37	71377404	10.7066	58207024	8.73103	0.184517
surface_water_W39	74553920	11.1831	59436588	8.91546	0.20277
surface_water_W40	70915328	10.6373	57531496	8.62969	0.18873
surface_water_W44	82481350	12.3722	65633078	9.84494	0.204268
surface_water_W45	74656844	11.1985	60650862	9.09761	0.187605
surface_water_W46	85127632	12.7691	67675428	10.1513	0.205012
surface_water_W47	90306730	13.546	70515888	10.5774	0.219151
surface_water_W48	70006736	10.501	56563640	8.48453	0.192026
surface_water_W51	89493380	13.424	69231226	10.3846	0.22641
lake_sediment_SD53	65647498	9.84712	55017444	8.25259	0.161926
lake_sediment_SD57	71199490	10.6799	58773590	8.81602	0.174522
lake_sediment_SD58	76388736	11.4583	61899742	9.28493	0.189674
lake_sediment_SD62	67131988	10.0698	55939830	8.39095	0.166719
lake_sediment_SD66	70346984	10.552	59160732	8.87408	0.159015
lake_sediment_SD68	81555106	12.2333	67587378	10.1381	0.171267
lake_sediment_SD72	84203438	12.6305	69049184	10.3574	0.179972
lake_sediment_SD74	68691630	10.3037	57479518	8.62191	0.163224
lake_sediment_SD80	78169854	11.7255	63587860	9.53815	0.186542
forest_soil_KM01	65167910	9.77519	49309380	7.3964	0.243349
forest_soil_KM03	70133106	10.52	54628540	8.19427	0.221073
forest_soil_KM05	78100022	11.715	60067706	9.01015	0.230887
forest_soil_KM07	71537404	10.7306	55627326	8.34409	0.222402
forest_soil_KM08	72455698	10.8684	57758244	8.66373	0.202847
forest_soil_KM09	70310070	10.5465	55343900	8.30158	0.21286
forest_soil_KM10	71402230	10.7103	55933578	8.39003	0.216641
forest_soil_KM11	70649178	10.5974	56123776	8.41856	0.205599
forest_soil_KM12	71333314	10.7	57579002	8.63684	0.192818
SRR10692565	84037982	12.6057	76606586	11.491	0.088429
SRR10692562	89733432	13.46	79684808	11.9527	0.111983
SRR10692561	81853786	12.2781	70000286	10.5	0.144813
SRR10692575	107138736	16.0708	91571406	13.7357	0.145301
SRR10692576	92636622	13.8955	80900224	12.135	0.126693
SRR10692573	95505488	14.3258	81313258	12.197	0.148601
SRR10692571	95035738	14.2554	80873508	12.131	0.14902
SRR10692570	79407314	11.9111	68434034	10.2651	0.13819
SRR10692568	96019378	14.4029	82153128	12.323	0.144411

## Sheet: Dataset S2
Dataset S2. The quality of MEGAHIT and metaSPAdes assemblies
MEGAHIT													MetaSPAdes
N50 (bp)	Deduplicated data	Standard data	Largest contig (bp)	Deduplicated data	Standard data	# contigs (>= 1000 bp)	Deduplicated data	Standard data	# contigs (>= 10000 bp)	Deduplicated data	Standard data		N50 (bp)	Deduplicated data	Standard data	Largest contig (bp)	Deduplicated data	Standard data	# contigs (>= 1000 bp)	Deduplicated data	Standard data	# contigs (>= 10000 bp)	Deduplicated data	Standard data
bioreactor_sludge_S1	4374	4343	bioreactor_sludge_S1	481441	688043	bioreactor_sludge_S1	147874	152993	bioreactor_sludge_S1	6258	6424		bioreactor_sludge_S1	4495	4482	bioreactor_sludge_S1	816098	476396	bioreactor_sludge_S1	147232	148981	bioreactor_sludge_S1	5949	6043
bioreactor_sludge_S2	4934	4733	bioreactor_sludge_S2	646891	873405	bioreactor_sludge_S2	119490	125408	bioreactor_sludge_S2	5464	5586		bioreactor_sludge_S2	4703	4592	bioreactor_sludge_S2	526264	616740	bioreactor_sludge_S2	123073	125649	bioreactor_sludge_S2	5257	5248
bioreactor_sludge_S3	4390	4387	bioreactor_sludge_S3	556890	556890	bioreactor_sludge_S3	112880	115222	bioreactor_sludge_S3	4728	4805		bioreactor_sludge_S3	4404	4427	bioreactor_sludge_S3	732370	732370	bioreactor_sludge_S3	114027	114667	bioreactor_sludge_S3	4791	4838
bioreactor_sludge_S4	5193	5158	bioreactor_sludge_S4	697843	697843	bioreactor_sludge_S4	116912	119405	bioreactor_sludge_S4	5376	5481		bioreactor_sludge_S4	5127	5141	bioreactor_sludge_S4	1146272	1145807	bioreactor_sludge_S4	120352	121117	bioreactor_sludge_S4	5449	5491
bioreactor_sludge_S5	4277	4229	bioreactor_sludge_S5	305494	414064	bioreactor_sludge_S5	85803	88326	bioreactor_sludge_S5	3445	3486		bioreactor_sludge_S5	4355	4293	bioreactor_sludge_S5	318236	325136	bioreactor_sludge_S5	88350	89463	bioreactor_sludge_S5	3531	3558
bioreactor_sludge_S7	4483	4361	bioreactor_sludge_S7	761341	761341	bioreactor_sludge_S7	70761	73134	bioreactor_sludge_S7	2380	2404		bioreactor_sludge_S7	4288	4275	bioreactor_sludge_S7	674398	674541	bioreactor_sludge_S7	73598	74661	bioreactor_sludge_S7	2215	2253
bioreactor_sludge_S8	5616	5628	bioreactor_sludge_S8	761358	761358	bioreactor_sludge_S8	71652	72948	bioreactor_sludge_S8	3373	3448		bioreactor_sludge_S8	5953	6030	bioreactor_sludge_S8	861712	1064337	bioreactor_sludge_S8	70948	70976	bioreactor_sludge_S8	3368	3461
bioreactor_sludge_S10	6843	6646	bioreactor_sludge_S10	774044	774044	bioreactor_sludge_S10	36295	37385	bioreactor_sludge_S10	1611	1627		bioreactor_sludge_S10	6685	6654	bioreactor_sludge_S10	1564152	1342394	bioreactor_sludge_S10	38717	39201	bioreactor_sludge_S10	1606	1646
bioreactor_sludge_S12	6910	6638	bioreactor_sludge_S12	687483	687483	bioreactor_sludge_S12	93425	96655	bioreactor_sludge_S12	4177	4243		bioreactor_sludge_S12	6782	6727	bioreactor_sludge_S12	938091	938091	bioreactor_sludge_S12	98716	99862	bioreactor_sludge_S12	4124	4159
surface_water_W37	4554	4422	surface_water_W37	500366	520003	surface_water_W37	91320	94559	surface_water_W37	3653	3703		surface_water_W37	4817	4791	surface_water_W37	1100588	975730	surface_water_W37	90680	91533	surface_water_W37	3503	3514
surface_water_W39	4190	4096	surface_water_W39	595631	597569	surface_water_W39	94676	97535	surface_water_W39	3695	3752		surface_water_W39	4779	4791	surface_water_W39	595358	501943	surface_water_W39	88284	88845	surface_water_W39	3715	3711
surface_water_W40	3136	3109	surface_water_W40	508007	336369	surface_water_W40	108066	111383	surface_water_W40	3016	3028		surface_water_W40	3352	3369	surface_water_W40	533824	372074	surface_water_W40	100239	100318	surface_water_W40	2871	2959
surface_water_W44	2867	2809	surface_water_W44	337822	324102	surface_water_W44	123361	127446	surface_water_W44	3111	3193		surface_water_W44	2915	2917	surface_water_W44	322969	350260	surface_water_W44	114647	114918	surface_water_W44	2904	2948
surface_water_W45	2794	2755	surface_water_W45	334306	324038	surface_water_W45	119497	122675	surface_water_W45	2922	2955		surface_water_W45	2908	2898	surface_water_W45	352212	307519	surface_water_W45	108992	109491	surface_water_W45	2822	2773
surface_water_W46	2354	2328	surface_water_W46	349797	323968	surface_water_W46	148496	153392	surface_water_W46	2511	2493		surface_water_W46	2435	2448	surface_water_W46	227758	233056	surface_water_W46	137296	138122	surface_water_W46	2525	2581
surface_water_W47	3912	3832	surface_water_W47	521428	502356	surface_water_W47	116357	120167	surface_water_W47	4010	4047		surface_water_W47	4399	4402	surface_water_W47	595487	516053	surface_water_W47	107862	108555	surface_water_W47	3933	3920
surface_water_W48	4523	4454	surface_water_W48	532223	532223	surface_water_W48	91664	94346	surface_water_W48	3738	3775		surface_water_W48	5559	5540	surface_water_W48	595307	595307	surface_water_W48	84634	85176	surface_water_W48	3642	3717
surface_water_W51	2295	2250	surface_water_W51	337806	322746	surface_water_W51	123483	128978	surface_water_W51	2172	2270		surface_water_W51	2324	2333	surface_water_W51	310424	235441	surface_water_W51	120662	121849	surface_water_W51	2202	2217
lake_sediment_SD53	2050	2022	lake_sediment_SD53	91293	84122	lake_sediment_SD53	111013	115915	lake_sediment_SD53	1151	1195		lake_sediment_SD53	2033	2031	lake_sediment_SD53	114598	105354	lake_sediment_SD53	111380	113305	lake_sediment_SD53	1241	1284
lake_sediment_SD57	1925	1895	lake_sediment_SD57	140560	139535	lake_sediment_SD57	110315	117099	lake_sediment_SD57	1020	998		lake_sediment_SD57	1887	1889	lake_sediment_SD57	130809	112912	lake_sediment_SD57	111617	113470	lake_sediment_SD57	1051	1058
lake_sediment_SD58	1843	1808	lake_sediment_SD58	54898	47516	lake_sediment_SD58	108375	115359	lake_sediment_SD58	778	773		lake_sediment_SD58	1799	1800	lake_sediment_SD58	53319	53457	lake_sediment_SD58	107503	109694	lake_sediment_SD58	758	757
lake_sediment_SD62	2028	1997	lake_sediment_SD62	135504	88131	lake_sediment_SD62	105918	111210	lake_sediment_SD62	1134	1134		lake_sediment_SD62	1982	1985	lake_sediment_SD62	123235	106902	lake_sediment_SD62	108165	109703	lake_sediment_SD62	1207	1224
lake_sediment_SD66	2072	2029	lake_sediment_SD66	105192	160582	lake_sediment_SD66	111570	118113	lake_sediment_SD66	1195	1222		lake_sediment_SD66	2027	2032	lake_sediment_SD66	112475	101768	lake_sediment_SD66	114104	115705	lake_sediment_SD66	1229	1293
lake_sediment_SD68	1947	1919	lake_sediment_SD68	81889	80891	lake_sediment_SD68	131928	138096	lake_sediment_SD68	1242	1256		lake_sediment_SD68	1941	1937	lake_sediment_SD68	110839	101297	lake_sediment_SD68	130620	133257	lake_sediment_SD68	1352	1331
lake_sediment_SD72	2100	2065	lake_sediment_SD72	129859	136482	lake_sediment_SD72	150714	158609	lake_sediment_SD72	2306	2303		lake_sediment_SD72	2009	2013	lake_sediment_SD72	116461	138898	lake_sediment_SD72	157718	160484	lake_sediment_SD72	2276	2211
lake_sediment_SD74	2144	2111	lake_sediment_SD74	103138	134515	lake_sediment_SD74	115131	121562	lake_sediment_SD74	1531	1531		lake_sediment_SD74	2054	2054	lake_sediment_SD74	171899	135610	lake_sediment_SD74	120515	122701	lake_sediment_SD74	1639	1669
lake_sediment_SD80	2185	2170	lake_sediment_SD80	164767	178038	lake_sediment_SD80	139354	146215	lake_sediment_SD80	1983	2018		lake_sediment_SD80	2158	2173	lake_sediment_SD80	220254	278768	lake_sediment_SD80	144162	146134	lake_sediment_SD80	1898	1895
forest_soil_KM01	1377	1357	forest_soil_KM01	26524	26924	forest_soil_KM01	33917	35701	forest_soil_KM01	37	21		forest_soil_KM01	1370	1380	forest_soil_KM01	29470	20832	forest_soil_KM01	24202	23736	forest_soil_KM01	33	31
forest_soil_KM03	1417	1389	forest_soil_KM03	29814	35761	forest_soil_KM03	31893	34973	forest_soil_KM03	53	43		forest_soil_KM03	1427	1434	forest_soil_KM03	64180	64188	forest_soil_KM03	25213	25187	forest_soil_KM03	105	97
forest_soil_KM05	1421	1399	forest_soil_KM05	38554	38554	forest_soil_KM05	49000	53288	forest_soil_KM05	89	91		forest_soil_KM05	1451	1464	forest_soil_KM05	53286	55007	forest_soil_KM05	38326	38483	forest_soil_KM05	164	145
forest_soil_KM07	1489	1459	forest_soil_KM07	41524	42139	forest_soil_KM07	42159	47641	forest_soil_KM07	54	52		forest_soil_KM07	1473	1490	forest_soil_KM07	41602	42207	forest_soil_KM07	33516	33331	forest_soil_KM07	75	69
forest_soil_KM08	1367	1347	forest_soil_KM08	57878	57878	forest_soil_KM08	34283	37201	forest_soil_KM08	40	32		forest_soil_KM08	1371	1386	forest_soil_KM08	57878	57878	forest_soil_KM08	23744	23390	forest_soil_KM08	71	69
forest_soil_KM09	1426	1396	forest_soil_KM09	34420	32816	forest_soil_KM09	30658	34550	forest_soil_KM09	87	77		forest_soil_KM09	1435	1447	forest_soil_KM09	67391	59902	forest_soil_KM09	24171	24209	forest_soil_KM09	134	135
forest_soil_KM10	1366	1345	forest_soil_KM10	35004	35324	forest_soil_KM10	29056	31200	forest_soil_KM10	48	36		forest_soil_KM10	1394	1408	forest_soil_KM10	48625	45267	forest_soil_KM10	20424	20240	forest_soil_KM10	126	125
forest_soil_KM11	1426	1397	forest_soil_KM11	45976	45976	forest_soil_KM11	24852	26735	forest_soil_KM11	53	40		forest_soil_KM11	1429	1435	forest_soil_KM11	46221	46267	forest_soil_KM11	19298	19006	forest_soil_KM11	67	71
forest_soil_KM12	1434	1414	forest_soil_KM12	26635	28176	forest_soil_KM12	26874	28220	forest_soil_KM12	61	52		forest_soil_KM12	1528	1544	forest_soil_KM12	53943	37149	forest_soil_KM12	18280	18174	forest_soil_KM12	143	126
SRR10692561	23399	23318	SRR10692561	554198	553944	SRR10692561	33740	34324	SRR10692561	4288	4292		SRR10692561	25116	25245	SRR10692561	553039	553039	SRR10692561	34227	34597	SRR10692561	4030	4054
SRR10692562	10683	10513	SRR10692562	780925	805893	SRR10692562	90379	92069	SRR10692562	6388	6480		SRR10692562	10276	10158	SRR10692562	644073	593014	SRR10692562	91760	92497	SRR10692562	6154	6188
SRR10692565	12845	12533	SRR10692565	351502	351226	SRR10692565	40560	41008	SRR10692565	3336	3332		SRR10692565	13472	13334	SRR10692565	486007	484632	SRR10692565	40085	40282	SRR10692565	3311	3329
SRR10692568	16529	16372	SRR10692568	653923	653997	SRR10692568	52996	53938	SRR10692568	5400	5527		SRR10692568	16767	16624	SRR10692568	654153	654041	SRR10692568	53297	53804	SRR10692568	5310	5365
SRR10692570	8504	8385	SRR10692570	721643	721643	SRR10692570	67432	68725	SRR10692570	4343	4414		SRR10692570	7944	7904	SRR10692570	721298	897901	SRR10692570	69426	69894	SRR10692570	4163	4220
SRR10692571	15612	15369	SRR10692571	558262	558276	SRR10692571	63400	64711	SRR10692571	5948	5955		SRR10692571	15994	15763	SRR10692571	649785	649443	SRR10692571	62004	62793	SRR10692571	5850	5922
SRR10692573	25276	24820	SRR10692573	676551	676551	SRR10692573	35904	36933	SRR10692573	3909	3920		SRR10692573	28308	28458	SRR10692573	882678	711851	SRR10692573	35172	35421	SRR10692573	3675	3687
SRR10692575	9681	9495	SRR10692575	633359	774928	SRR10692575	77710	79784	SRR10692575	5562	5658		SRR10692575	9923	9863	SRR10692575	381014	459235	SRR10692575	77422	78429	SRR10692575	5436	5496
SRR10692576	11333	11247	SRR10692576	491847	512838	SRR10692576	66169	67530	SRR10692576	4997	5024		SRR10692576	10354	10398	SRR10692576	594367	593373	SRR10692576	69103	69332	SRR10692576	4938	5008
